# Supplementary material for: Evaluating the effect of overharvesting on genetic diversity and genetic population structure of the coconut crab
Source: Sci Rep. 2020 Jun 22;10:10026. doi: 10.1038/s41598-020-66712-4 (PMC7308380; doi:10.1038/s41598-020-66712-4)
Supplement: Supplementary file 5 — Dataset1. [file 41598_2020_66712_MOESM5_ESM.xlsx]

## Sheet: Sex and body size of B. latro
Location	Location ID	Indivdual ID	Sex	TL (mm)
Ishigaki	IS	I1	m	33.02
Ishigaki	IS	I2	m	32.97
Ishigaki	IS	I3	m	35.72
Ishigaki	IS	I4	m	34.6
Ishigaki	IS	I5	m	26.06
Ishigaki	IS	I6	f	24.78
Ishigaki	IS	I7	m	20.02
Ishigaki	IS	I8	f	29.22
Ishigaki	IS	I9	f	30.92
Ishigaki	IS	I10	m	14.35
Ishigaki	IS	I11	f	32.07
Ishigaki	IS	I12	m	33.85
Ishigaki	IS	I13	m	32.64
Ishigaki	IS	I14	f	25.62
Ishigaki	IS	I15	f	27.72
Ishigaki	IS	I16	f	29.15
Ishigaki	IS	I17	f	24.03
Ishigaki	IS	I18	m	29.71
Ishigaki	IS	I19	f	28.25
Ishigaki	IS	I20	m	27.28
Ishigaki	IS	I21	f	31.46
Ishigaki	IS	I22	f	22.72
Ishigaki	IS	I23	f	23.82
Ishigaki	IS	I24	m	29.06
Ishigaki	IS	I25	f	26.31
Ishigaki	IS	I26	f	29.89
Ishigaki	IS	I27	f	26.35
Ishigaki	IS	I28	f	29.36
Ishigaki	IS	I29	f	26.61
Ishigaki	IS	I30	f	24.4
Ishigaki	IS	I31	f	24.22
Ishigaki	IS	I32	m	26.71
Ishigaki	IS	I33	f	28.2
Ishigaki	IS	I34	m	25.1
Ishigaki	IS	I35	f	21.95
Ishigaki	IS	I36	f	28.69
Ishigaki	IS	I37	f	25.83
Ishigaki	IS	I38	f	27.68
Ishigaki	IS	I39	f	26.8
Ishigaki	IS	I40	m	29.92
Ishigaki	IS	I41	f	30
Ishigaki	IS	I42	f	26.1
Ishigaki	IS	I43	f	28.52
Ishigaki	IS	I44	m	27.9
Ishigaki	IS	I45	f	25.85
Ishigaki	IS	I46	f	24.9
Ishigaki	IS	I47	f	26.03
Ishigaki	IS	I48	m	24.51
Ishigaki	IS	I49	f	25.8
Ishigaki	IS	I50	f	25
Hatoma	IS	H1	f	42.15
Hatoma	IS	H2	f	29.08
Hatoma	IS	H3	f	39.02
Hatoma	IS	H4	f	38.32
Hatoma	IS	H5	f	34.34
Hatoma	IS	H6	f	39.3
Hatoma	IS	H7	f	27.9
Hatoma	IS	H8	f	32.67
Hatoma	IS	H9	f	38.57
Hatoma	IS	H10	f	28.59
Hatoma	IS	H11	f	35.32
Hatoma	IS	H12	f	34.27
Hatoma	IS	H13	f	36.67
Hatoma	IS	H14	f	34.97
Hatoma	IS	H15	f	28.27
Hatoma	IS	H16	f	27.1
Hatoma	IS	H17	f	24.04
Hatoma	IS	H18	f	34.83
Hatoma	IS	H19	f	35.89
Hatoma	IS	H20	f	36.64
Hatoma	IS	H21	f	35.09
Hatoma	IS	H22	f	33.98
Hatoma	IS	H23	f	30.67
Hatoma	IS	H24	f	32.5
Hatoma	IS	H25	f	34.93
Hatoma	IS	H26	f	41.51
Hatoma	IS	H27	f	28.32
Hatoma	IS	H28	f	28.87
Hatoma	IS	H29	f	30.07
Hatoma	IS	H30	f	36.28
Hatoma	IS	H31	f	30.06
Hatoma	IS	H32	f	32.18
Hatoma	IS	H33	f	29.56
Hatoma	IS	H34	f	33.07
Hatoma	IS	H35	f	33.07
Hatoma	IS	H36	m	34.2
Hatoma	IS	H37	m	48.35
Hatoma	IS	H38	m	55.51
Hatoma	IS	H39	m	15.19
Hatoma	IS	H40	m	21.03
Hatoma	IS	H41	m	19.77
Hatoma	IS	H42	m	30.01
Hatoma	IS	H43	m	43.05
Hatoma	IS	H44	m	29.01
Hatoma	IS	H45	m	30.36
Hatoma	IS	H46	m	37.1
Hatoma	IS	H47	m	36.3
Hatoma	IS	H48	m	28.73
Hatoma	IS	H49	m	34.42
Hatoma	IS	H50	m	17.73
Hatoma	IS	H51	m	19.15
Hatoma	IS	H52	m	22.67
Hatoma	IS	H53	m	34.22
Hatoma	IS	H54	m	35.93
Iejima	IE	IE1	f	31.69
Iejima	IE	IE2	m	53.81
Iejima	IE	IE3	m	19.46
Iejima	IE	IE4	f	28.71
Iejima	IE	IE5	m	34
Iejima	IE	IE6	m	30.24
Iejima	IE	IE7	f	25.37
Iejima	IE	IE8	m	35.18
Iejima	IE	IE9	f	23.82
Iejima	IE	IE10	f	34.08
Iejima	IE	IE11	m	22.41
Iejima	IE	IE12	m	34.29
Iejima	IE	IE13	f	27.82
Iejima	IE	IE14	m	28.2
Iejima	IE	IE15	m	22.85
Iejima	IE	IE16	m	23.85
Iejima	IE	IE17	f	26.75
Iejima	IE	IE18	m	31.69
Iejima	IE	IE19	f	36.49
Iejima	IE	IE20	f	25.04
Iejima	IE	IE21	f	30.9
Iejima	IE	IE22	m	24.48
Iejima	IE	IE23	m	29.45
Iejima	IE	IE24	m	34.46
Iejima	IE	IE25	f	25.07
Iejima	IE	IE26	m	26.58
Iejima	IE	IE27	f	25.28
Iejima	IE	IE28	f	24.45
Iejima	IE	IE29	m	34.39
Iejima	IE	IE30	f	35.77
Iejima	IE	IE31	f	29.26
Iejima	IE	IE32	f	35.3
Iejima	IE	IE33	f	23.03
Iejima	IE	IE34	f	39.24
Iejima	IE	IE35	f	29.31
Iejima	IE	IE36	f	27.1
Yonaguni	YG	YG1	m	25.89
Yonaguni	YG	YG2	f	24.68
Yonaguni	YG	YG3	f	26.45
Yonaguni	YG	YG4	m	31.97
Yonaguni	YG	YG5	m	30.33
Yonaguni	YG	YG6	m	29
Yonaguni	YG	YG7	f	23.33
Yonaguni	YG	YG8	m	40.65
Yonaguni	YG	YG9	f	28.82
Yonaguni	YG	YG10	f	30.31
Yonaguni	YG	YG11	m	32.62
Yonaguni	YG	YG12	f	27.33
Yonaguni	YG	YG13	f	31.17
Yonaguni	YG	YG14	f	24.02
Yonaguni	YG	YG15	f	27.83
Yonaguni	YG	YG16	f	21.12
Yonaguni	YG	YG17	f	36
Yonaguni	YG	YG18	f	31.1
Yonaguni	YG	YG19	m	30.66
Yonaguni	YG	YG20	m	36.5
Yonaguni	YG	YG21	f	25.76
Yonaguni	YG	YG22	m	18.08
Yonaguni	YG	YG23	m	38.45
Yonaguni	YG	YG24	f	25.47
Yonaguni	YG	YG25	m	19.27
Yonaguni	YG	YG26	f	28.79
Yonaguni	YG	YG27	f	NA
Yonaguni	YG	YG28	f	NA
Yonaguni	YG	YG29	f	NA
Yonaguni	YG	YG30	m	NA
Miyako	MY	M1	m	36.8
Miyako	MY	M2	m	31.47
Miyako	MY	M3	m	53.72
Miyako	MY	M4	f	29.3
Miyako	MY	M5	f	26.84
Miyako	MY	M6	f	20.19
Miyako	MY	M7	f	25.83
Miyako	MY	M8	f	26.03
Miyako	MY	M9	f	33.58
Miyako	MY	M10	f	27.9
Miyako	MY	M11	m	33.73
Miyako	MY	M12	m	31.78
Miyako	MY	M13	f	31.29
Kurima	MK	MK1	m	21.7
Kurima	MK	MK2	m	21.11
Kurima	MK	MK3	m	21.06
Kurima	MK	MK4	m	35.87
Kurima	MK	MK5	f	22.43
Kurima	MK	MK6	m	26.71
Kurima	MK	MK7	m	30.56
Kurima	MK	MK8	f	25.3
Kurima	MK	MK9	m	31.16
Kurima	MK	MK10	m	22.85
Kurima	MK	MK11	f	19.88
Kurima	MK	MK12	f	20.79
Kurima	MK	MK13	m	20.34
Kurima	MK	MK14	f	17.01
Kurima	MK	MK15	f	20.51
Kurima	MK	MK16	f	28.17
Kurima	MK	MK17	m	17.93
Kurima	MK	MK18	m	22.5
Kurima	MK	MK19	m	22.82
Kurima	MK	MK20	f	30.45
Kurima	MK	MK21	m	23.43
Kurima	MK	MK22	f	25.19
Kurima	MK	MK23	f	29.91
Kurima	MK	MK24	m	24.89
Kurima	MK	MK25	f	15.86
Kurima	MK	MK26	f	16.74
Kurima	MK	MK27	m	19.05
Kurima	MK	MK28	m	30.66
Kurima	MK	MK29	f	17.95
Kurima	MK	MK30	f	27.42
Kurima	MK	MK31	m	27.14
Kurima	MK	MK32	m	31.72
Kurima	MK	MK33	m	26.93
Kurima	MK	MK34	f	17.53
Kurima	MK	MK35	f	27.89
Kurima	MK	MK36	m	22.81
Kurima	MK	MK37	m	27.48
Kurima	MK	MK38	m	26.41
Kurima	MK	MK39	f	21.5
Kurima	MK	MK40	f	25.83
Kurima	MK	MK41	f	26.37
Kurima	MK	MK42	f	19.83
Kurima	MK	MK43	m	31.35
Kurima	MK	MK44	m	32.69
Kurima	MK	MK45	m	25.93
Kurima	MK	MK46	f	27.8
Kurima	MK	MK47	f	19.41
Kurima	MK	MK48	f	7.28
Kurima	MK	MK49	f	19.64
Kurima	MK	MK50	m	31.65
Kurima	MK	MK51	f	17.88
Kurima	MK	MK52	m	17.41
Kurima	MK	MK53	m	30.97
Kurima	MK	MK54	f	17.52
Kurima	MK	MK55	m	20.14
Kurima	MK	MK56	m	24.37
Kurima	MK	MK57	f	22.49
Kurima	MK	MK58	m	21.13
Kurima	MK	MK59	m	12.9
Kurima	MK	MK60	m	19.72
Kurima	MK	MK61	f	15.84
Kurima	MK	MK62	f	19.48
Kurima	MK	MK63	m	20.01
Kurima	MK	MK64	f	28.67
Kurima	MK	MK65	m	26.96
Kurima	MK	MK66	f	30.41
Kurima	MK	MK67	m	19.3
Kurima	MK	MK68	m	19.77
Kurima	MK	MK69	f	24.5
Kurima	MK	MK70	f	23.42
Kurima	MK	MK71	m	31.17
Kurima	MK	MK72	f	23.06
Kurima	MK	MK73	f	24.88
Kurima	MK	MK74	m	18.65
Kurima	MK	MK75	m	13.44
Kurima	MK	MK76	f	23.44
Kurima	MK	MK77	m	41.63
Kurima	MK	MK78	f	21.59
Kurima	MK	MK79	m	18.05
Kurima	MK	MK80	m	18.53
Kurima	MK	MK81	m	22.88
Kurima	MK	MK82	m	36.34
Kurima	MK	MK83	m	22.43
Kurima	MK	MK84	f	16.28
Kurima	MK	MK85	m	22.51
Kurima	MK	MK86	f	27.53
Kurima	MK	MK87	f	31.31
Kurima	MK	MK88	f	34.73
Kurima	MK	MK89	m	24.31
Kurima	MK	MK90	m	43.69
Kurima	MK	MK91	f	32.05
Kurima	MK	MK92	m	17.31
Kurima	MK	MK93	f	28.46
Kurima	MK	MK94	f	22.26
Kurima	MK	MK95	f	23.69
Kurima	MK	MK96	m	24.67
Kurima	MK	MK97	f	28.5
Kurima	MK	MK98	m	27.09
Kurima	MK	MK99	m	23.49
Kurima	MK	MK100	f	19.84
Kurima	MK	MK101	m	26.7
Kurima	MK	MK102	m	23.74
Kurima	MK	MK103	f	22.61
Kurima	MK	MK104	f	28.49
Kurima	MK	MK105	m	22.35
Kurima	MK	MK106	m	22.69
Kurima	MK	MK107	m	15.55
Kurima	MK	MK108	m	18.28
Kurima	MK	MK109	m	17.5
Kurima	MK	MK110	m	28.05
Kurima	MK	MK111	m	20.02
Kurima	MK	MK112	f	28.95
Kurima	MK	MK113	m	22.02
Kurima	MK	MK114	m	20.91
Tarama_Minna	TM	TM1	m	31.2
Tarama_Minna	TM	TM2	m	49.93
Tarama_Minna	TM	TM3	f	33.65
Tarama_Minna	TM	TM4	f	34.92
Tarama_Minna	TM	TM5	f	33.38
Tarama_Minna	TM	TM6	f	30.43
Tarama_Minna	TM	TM7	m	38.34
Tarama_Minna	TM	TM8	m	42.47
Tarama_Minna	TM	TM9	f	26.95
Tarama_Minna	TM	TM10	f	31.46
Tarama_Minna	TM	TM11	m	32.12
Tarama_Minna	TM	TM12	f	31.99
Tarama_Minna	TM	TM13	m	44.63
Tarama_Minna	TM	TM14	m	39.27
Tarama_Minna	TM	TM15	f	29.11
Tarama_Minna	TM	TM16	f	29.55
Tarama_Minna	TM	TM17	m	35.14
Tarama_Minna	TM	TM18	m	59.39
Tarama_Minna	TM	TM19	m	45.95
Tarama_Minna	TM	TM20	f	36.35
Tarama_Minna	TM	TM21	f	38.22
Tarama_Minna	TM	TM22	f	30.71
Tarama_Minna	TM	TM23	m	40.13
Tarama_Minna	TM	TM24	m	33.85
Tarama_Minna	TM	TM25	f	36.29
Tarama_Minna	TM	TM26	m	50.34
Tarama_Minna	TM	TM27	m	35.38
Tarama_Minna	TM	TM28	m	37.01
Tarama_Minna	TM	TM29	f	31.42
Tarama_Minna	TM	TM30	m	42.09
Tarama_Minna	TM	TM31	f	40.58
Tarama_Minna	TM	TM32	m	50.36
Tarama_Minna	TM	TM33	f	38.54
Tarama_Minna	TM	TM34	m	28.79
Tarama_Minna	TM	TM35	f	33.2
Tarama_Minna	TM	TM36	f	32.77
Tarama_Minna	TM	TM37	m	33.8
Tarama_Minna	TM	TM38	f	28.6
Tarama_Minna	TM	TM39	m	34.51
Tarama_Minna	TM	TM40	m	40.69
Tarama_Minna	TM	TM41	m	31.03
Tarama_Minna	TM	TM42	m	44.98
Tarama_Minna	TM	TM43	m	52.93
Tarama_Minna	TM	TM44	f	30.72
Tarama_Minna	TM	TM45	m	43.16
Tarama_Minna	TM	TM46	m	38.39
Tarama_Minna	TM	TM47	f	31.9
Tarama_Minna	TM	TM48	m	40.81
Tarama_Minna	TM	TM49	m	45.79
Tarama_Minna	TM	TM50	m	61.34
Tarama_Minna	TM	TM51	m	39.1
Tarama_Minna	TM	TM52	m	60.3
Tarama_Minna	TM	TM53	m	33.82
Tarama_Minna	TM	TM54	m	35.5
Tarama_Minna	TM	TM55	m	38.03
Tarama_Minna	TM	TM56	m	47.02
Tarama_Minna	TM	TM57	m	52.42
Tarama_Minna	TM	TM58	f	34.69
Tarama_Minna	TM	TM59	m	41.69
Tarama_Minna	TM	TM60	m	41.45
Tarama_Minna	TM	TM61	m	59.89
Tarama_Minna	TM	TM62	f	33.54
Tarama_Minna	TM	TM63	f	33.12
Tarama_Minna	TM	TM64	m	38.78
Tarama_Minna	TM	TM65	f	22.05
Tarama_Minna	TM	TM66	m	38.97
Tarama_Minna	TM	TM67	f	32.08
Tarama_Minna	TM	TM68	f	29.09
Tarama_Minna	TM	TM69	m	50.41
Tarama_Minna	TM	TM70	f	36.8
Tarama_Minna	TM	TM71	m	15.67
Tarama_Minna	TM	TM72	f	14.95
Tarama_Minna	TM	TM73	m	45.75
Tarama_Minna	TM	TM74	f	23.86
Tarama_Minna	TM	TM75	m	52.41
Tarama_Minna	TM	TM76	m	38.98
Tarama_Minna	TM	TM77	m	35.74
Tarama_Minna	TM	TM78	f	38.53
Tarama_Minna	TM	TM79	m	20.13
Tarama_Minna	TM	TM80	f	25.65
Tarama_Minna	TM	TM81	m	48.33
Tarama_Minna	TM	TM82	m	30.71
Tarama_Minna	TM	TM83	m	28.7
Tarama_Minna	TM	TM84	m	46.16
Tarama_Minna	TM	TM85	m	38.65
Tarama_Minna	TM	TM86	f	38.92
Tarama_Minna	TM	TM87	m	41.82
Tarama_Minna	TM	TM88	f	33.8
Tarama_Minna	TM	TM89	f	29.42
Tarama_Minna	TM	TM90	f	35.39
Tarama_Minna	TM	TM91	f	30.43
Tarama_Minna	TM	TM92	f	12.95
Tarama_Minna	TM	TM93	m	18.17
Tarama_Minna	TM	TM94	m	17.66
Tarama_Minna	TM	TM95	f	21.92
Tarama_Minna	TM	TM96	f	20.24
Tarama_Minna	TM	TM97	f	14.57
Tarama_Minna	TM	TM98	f	29.78
Tarama_Minna	TM	TM99	f	25.76
Tarama_Minna	TM	TM100	f	35.63
Tarama_Minna	TM	TM101	m	43.26
Tarama_Minna	TM	TM102	m	55.94
Tarama_Minna	TM	TM103	f	25.64
Tarama_Minna	TM	TM104	f	36.69
Tarama_Minna	TM	TM105	m	26.45
Tarama_Minna	TM	TM106	m	44.67
Tarama_Minna	TM	TM107	f	30.64
Tarama_Minna	TM	TM108	f	33.79
Tarama_Minna	TM	TM109	m	50.54
Tarama_Minna	TM	TM110	f	27.1
Tarama_Minna	TM	TM111	m	44.06
Tarama_Minna	TM	TM112	m	35.37
Tarama_Minna	TM	TM113	f	28.48
Tarama_Minna	TM	TM114	f	29.21
Tarama_Minna	TM	TM115	f	31.21
Tarama_Minna	TM	TM116	f	32.76
Tarama_Minna	TM	TM117	f	27.98
Tarama_Minna	TM	TM118	m	64.82
Tarama_Minna	TM	TM119	f	31.85
Tarama_Minna	TM	TM120	m	43.88
Tarama_Minna	TM	TM121	f	32.28
Tarama_Minna	TM	TM122	f	33.19
Tarama_Minna	TM	TM123	m	47.35
Tarama_Minna	TM	TM124	f	29.42
Tarama_Minna	TM	TM125	m	41.44
Tarama_Minna	TM	TM126	m	34.71
Tarama_Minna	TM	TM127	m	30.35
Tarama_Minna	TM	TM128	m	47.94
Tarama_Minna	TM	TM129	f	28.84
Tarama_Minna	TM	TM130	m	16.57
Tarama_Minna	TM	TM131	f	34.42
Tarama_Minna	TM	TM132	m	35.26
Tarama_Minna	TM	TM133	f	31.6
Tarama_Minna	TM	TM134	m	48.97
Tarama_Minna	TM	TM135	m	27.27
Tarama_Minna	TM	TM136	f	26.31
Tarama_Minna	TM	TM137	f	31.27
Tarama_Minna	TM	TM138	f	34.79
Tarama_Minna	TM	TM139	m	49.16
Tarama_Minna	TM	TM140	f	32.07
Tarama_Minna	TM	TM141	f	34.66
Tarama_Minna	TM	TM142	f	29.28
Tarama_Minna	TM	TM143	f	28.99
Tarama_Minna	TM	TM144	m	35.2
Tarama_Minna	TM	TM145	m	33.5
Tarama_Minna	TM	TM146	f	35.47
Tarama_Minna	TM	TM147	f	35.22
Tarama_Minna	TM	TM148	f	35.78
Tarama_Minna	TM	TM149	f	38.52
Tarama_Minna	TM	TM150	f	31.06
Tarama_Minna	TM	TM151	m	45.75
Tarama_Minna	TM	TM152	m	26.3
Tarama_Minna	TM	TM153	m	38
Tarama_Minna	TM	TM154	f	32.55
Tarama_Minna	TM	TM155	m	33.94
Tarama_Minna	TM	TM156	f	43.22
Tarama_Minna	TM	TM157	m	34.09
Tarama_Minna	TM	TM158	m	46.49
Tarama_Minna	TM	TM159	m	55.48
Tarama_Minna	TM	TM160	m	50.04
Tarama_Minna	TM	TM161	m	37.97
Tarama_Minna	TM	TM162	f	41.58
Tarama_Minna	TM	TM163	f	31.75
Tarama_Minna	TM	TM164	m	49.17
Tarama_Minna	TM	TM165	f	35.54
Tarama_Minna	TM	TM166	f	28.24
Tarama_Minna	TM	TM167	m	61.07
Tarama_Minna	TM	TM168	f	31.45
Tarama_Minna	TM	TM169	m	42.43
Tarama_Minna	TM	TM170	f	19.14
Tarama_Minna	TM	TM171	m	26.96
Tarama_Minna	TM	TM172	m	31.29
Tarama_Minna	TM	TM173	m	20.99
Tarama_Minna	TM	TM174	m	32.11
Tarama_Minna	TM	TM175	f	37.58
Tarama_Minna	TM	TM176	m	38.95
Tarama_Minna	TM	TM177	m	28.93
Tarama_Minna	TM	TM178	m	39.46
Tarama_Minna	TM	TM179	m	39.22
Tarama_Minna	TM	TM180	m	39.11
Tarama_Minna	TM	TM181	m	49.39
Tarama_Minna	TM	TM182	f	49.29
Tarama_Minna	TM	TM183	m	41.48
Tarama_Minna	TM	TM184	f	35.71
Tarama_Minna	TM	TM185	f	27.3
Tarama_Minna	TM	TM186	f	25.56
Tarama_Minna	TM	TM187	m	34.33
Tarama_Minna	TM	TM188	f	31.24
Tarama_Minna	TM	TM189	m	37.97
Tarama_Minna	TM	TM190	m	31.08
Tarama_Minna	TM	TM191	f	27.69
Tarama_Minna	TM	TM192	f	30.19
Tarama_Minna	TM	TM193	f	36.42
Tarama_Minna	TM	TM194	m	18.72
Tarama_Minna	TM	TM195	m	43
Tarama_Minna	TM	TM196	m	41.8
Tarama_Minna	TM	TM197	m	36.88
Tarama_Minna	TM	TM198	f	24.94
Tarama_Minna	TM	TM199	f	33.5
Tarama_Minna	TM	TM200	m	25.39
Tarama_Minna	TM	TM201	m	51.04
Tarama_Minna	TM	TM202	f	33.12
Tarama_Minna	TM	TM203	m	23.1
Tarama_Minna	TM	TM204	f	36.91
Tarama_Minna	TM	TM205	m	34.58
Tarama_Minna	TM	TM206	m	29.46
Tarama_Minna	TM	TM207	m	39.38
Tarama_Minna	TM	TM208	f	27.27
Tarama_Minna	TM	TM209	f	28.21
Tarama_Minna	TM	TM210	f	32.17
Tarama_Minna	TM	TM211	f	31.6
Tarama_Minna	TM	TM212	f	29.14
Tarama_Minna	TM	TM213	m	57.64
Tarama_Minna	TM	TM214	m	38.36
Tarama_Minna	TM	TM215	m	50.82
Tarama_Minna	TM	TM216	m	32.48
Tarama_Minna	TM	TM217	m	47.75
Tarama_Minna	TM	TM218	m	32.46
Tarama_Minna	TM	TM219	f	27.34
Tarama_Minna	TM	TM220	f	25.59
Tarama_Minna	TM	TM221	m	38.12
Tarama_Minna	TM	TM222	m	33.25
Tarama_Minna	TM	TM223	m	44.62
Tarama_Minna	TM	TM224	m	40.7
Tarama_Minna	TM	TM225	m	32.11
Tarama_Minna	TM	TM226	f	23.71
Tarama_Minna	TM	TM227	m	31.48
Tarama_Minna	TM	TM228	m	35.19
Tarama_Minna	TM	TM229	m	34.13
Tarama_Minna	TM	TM230	m	35.12
Tarama_Minna	TM	TM231	f	35.21
Tarama_Minna	TM	TM232	m	42.42
Tarama_Minna	TM	TM233	m	51.76
Tarama_Minna	TM	TM234	f	40.68
Tarama_Minna	TM	TM235	m	34.6
